# Supplementary material for: Reviewing ecological implications of mycorrhizal fungal interactions in the Brassicaceae
Source: Front Plant Sci. 2023 Nov 22;14:1269815. doi: 10.3389/fpls.2023.1269815 (PMC10698685; doi:10.3389/fpls.2023.1269815)
Supplement: Supplementary file 1 [file Table_1.xlsx]

## Sheet: Sheet1
Accession	MAARJAM_ID	Gene	Host_Plant_Species	Plant Genus	Plant Family	Root/soil	Location	Continent	Latitude	Longitude	Elevation (m)	Habitat	AMF Class	AMF Order	AMF Family	AMF Genus	Author	Reference	Title	DOI	Notes	Growth Form	Tax Group	Life Cycle	Native status	Growth Habit	Agric/Nat	Physiology
LT981703	VTX00077	18S	Arabis_hirsuta		Brassicaceae	root	Estonia	Europe	58.1	22.19	0	210	Glomeromycetes	Glomerales	Glomeracea	Glomus	Sepp, S-K, J Davison, T Jairus, M Vasar, M Moora, M Zobel, and M Opik	Molecular Ecology 28:365-378	Non-random association patterns in a plant-mycorrhizal fungal network review host-symbiont specificity	10.1111/mec.14924		herbaceous	dicot	perennial	native	forb	natural	C3
LT981704	VTX00206	18S	Arabis_hirsuta		Brassicaceae	root	Estonia	Europe	58.1	22.19	0	210	Glomeromycetes	Glomerales	Glomeracea	Glomus	Sepp, S-K, J Davison, T Jairus, M Vasar, M Moora, M Zobel, and M Opik	Molecular Ecology 28:365-378	Non-random association patterns in a plant-mycorrhizal fungal network review host-symbiont specificity	10.1111/mec.14924		herbaceous	dicot	perennial	native	forb	natural	C3
LT981705	VTX00206	18S	Arabis_hirsuta		Brassicaceae	root	Estonia	Europe	58.1	22.19	0	210	Glomeromycetes	Glomerales	Glomeracea	Glomus	Sepp, S-K, J Davison, T Jairus, M Vasar, M Moora, M Zobel, and M Opik	Molecular Ecology 28:365-378	Non-random association patterns in a plant-mycorrhizal fungal network review host-symbiont specificity	10.1111/mec.14924		herbaceous	dicot	perennial	native	forb	natural	C3
LT981710	VTX00057	18S	Arabis_hirsuta		Brassicaceae	root	Estonia	Europe	58.1	22.19	0	210	Glomeromycetes	Glomerales	Claroideoglomeraceae	Claroideoglomus	Sepp, S-K, J Davison, T Jairus, M Vasar, M Moora, M Zobel, and M Opik	Molecular Ecology 28:365-378	Non-random association patterns in a plant-mycorrhizal fungal network review host-symbiont specificity	10.1111/mec.14924		herbaceous	dicot	perennial	native	forb	natural	C3
LT981711	VTX00057	18S	Arabis_hirsuta		Brassicaceae	root	Estonia	Europe	58.1	22.19	0	210	Glomeromycetes	Glomerales	Claroideoglomeraceae	Claroideoglomus	Sepp, S-K, J Davison, T Jairus, M Vasar, M Moora, M Zobel, and M Opik	Molecular Ecology 28:365-378	Non-random association patterns in a plant-mycorrhizal fungal network review host-symbiont specificity	10.1111/mec.14924		herbaceous	dicot	perennial	native	forb	natural	C3
LT981712	VTX00064	18S	Arabis_hirsuta		Brassicaceae	root	Estonia	Europe	58.1	22.19	0	210	Glomeromycetes	Glomerales	Glomeracea	Glomus	Sepp, S-K, J Davison, T Jairus, M Vasar, M Moora, M Zobel, and M Opik	Molecular Ecology 28:365-378	Non-random association patterns in a plant-mycorrhizal fungal network review host-symbiont specificity	10.1111/mec.14924		herbaceous	dicot	perennial	native	forb	natural	C3
LT981713	VTX00064	18S	Arabis_hirsuta		Brassicaceae	root	Estonia	Europe	58.1	22.19	0	210	Glomeromycetes	Glomerales	Glomeracea	Glomus	Sepp, S-K, J Davison, T Jairus, M Vasar, M Moora, M Zobel, and M Opik	Molecular Ecology 28:365-378	Non-random association patterns in a plant-mycorrhizal fungal network review host-symbiont specificity	10.1111/mec.14924		herbaceous	dicot	perennial	native	forb	natural	C3
LT981714	VTX00083	18S	Arabis_hirsuta		Brassicaceae	root	Estonia	Europe	58.1	22.19	0	210	Glomeromycetes	Glomerales	Glomeracea	Glomus	Sepp, S-K, J Davison, T Jairus, M Vasar, M Moora, M Zobel, and M Opik	Molecular Ecology 28:365-378	Non-random association patterns in a plant-mycorrhizal fungal network review host-symbiont specificity	10.1111/mec.14924		herbaceous	dicot	perennial	native	forb	natural	C3
LT981715	VTX00083	18S	Arabis_hirsuta		Brassicaceae	root	Estonia	Europe	58.1	22.19	0	210	Glomeromycetes	Glomerales	Glomeracea	Glomus	Sepp, S-K, J Davison, T Jairus, M Vasar, M Moora, M Zobel, and M Opik	Molecular Ecology 28:365-378	Non-random association patterns in a plant-mycorrhizal fungal network review host-symbiont specificity	10.1111/mec.14924		herbaceous	dicot	perennial	native	forb	natural	C3
LT981716	VTX00085	18S	Arabis_hirsuta		Brassicaceae	root	Estonia	Europe	58.1	22.19	0	210	Glomeromycetes	Glomerales	Glomeracea	Glomus	Sepp, S-K, J Davison, T Jairus, M Vasar, M Moora, M Zobel, and M Opik	Molecular Ecology 28:365-378	Non-random association patterns in a plant-mycorrhizal fungal network review host-symbiont specificity	10.1111/mec.14924		herbaceous	dicot	perennial	native	forb	natural	C3
LT981717	VTX00085	18S	Arabis_hirsuta		Brassicaceae	root	Estonia	Europe	58.1	22.19	0	210	Glomeromycetes	Glomerales	Glomeracea	Glomus	Sepp, S-K, J Davison, T Jairus, M Vasar, M Moora, M Zobel, and M Opik	Molecular Ecology 28:365-378	Non-random association patterns in a plant-mycorrhizal fungal network review host-symbiont specificity	10.1111/mec.14924		herbaceous	dicot	perennial	native	forb	natural	C3
LT981718	VTX00113	18S	Arabis_hirsuta		Brassicaceae	root	Estonia	Europe	58.1	22.19	0	210	Glomeromycetes	Glomerales	Glomeracea	Glomus	Sepp, S-K, J Davison, T Jairus, M Vasar, M Moora, M Zobel, and M Opik	Molecular Ecology 28:365-378	Non-random association patterns in a plant-mycorrhizal fungal network review host-symbiont specificity	10.1111/mec.14924		herbaceous	dicot	perennial	native	forb	natural	C3
LT981719	VTX00113	18S	Arabis_hirsuta		Brassicaceae	root	Estonia	Europe	58.1	22.19	0	210	Glomeromycetes	Glomerales	Glomeracea	Glomus	Sepp, S-K, J Davison, T Jairus, M Vasar, M Moora, M Zobel, and M Opik	Molecular Ecology 28:365-378	Non-random association patterns in a plant-mycorrhizal fungal network review host-symbiont specificity	10.1111/mec.14924		herbaceous	dicot	perennial	native	forb	natural	C3
LT981720	VTX00115	18S	Arabis_hirsuta		Brassicaceae	root	Estonia	Europe	58.1	22.19	0	210	Glomeromycetes	Glomerales	Glomeracea	Glomus	Sepp, S-K, J Davison, T Jairus, M Vasar, M Moora, M Zobel, and M Opik	Molecular Ecology 28:365-378	Non-random association patterns in a plant-mycorrhizal fungal network review host-symbiont specificity	10.1111/mec.14924		herbaceous	dicot	perennial	native	forb	natural	C3
LT981721	VTX00115	18S	Arabis_hirsuta		Brassicaceae	root	Estonia	Europe	58.1	22.19	0	210	Glomeromycetes	Glomerales	Glomeracea	Glomus	Sepp, S-K, J Davison, T Jairus, M Vasar, M Moora, M Zobel, and M Opik	Molecular Ecology 28:365-378	Non-random association patterns in a plant-mycorrhizal fungal network review host-symbiont specificity	10.1111/mec.14924		herbaceous	dicot	perennial	native	forb	natural	C3
LT981722	VTX00117	18S	Arabis_hirsuta		Brassicaceae	root	Estonia	Europe	58.1	22.19	0	210	Glomeromycetes	Glomerales	Glomeracea	Glomus	Sepp, S-K, J Davison, T Jairus, M Vasar, M Moora, M Zobel, and M Opik	Molecular Ecology 28:365-378	Non-random association patterns in a plant-mycorrhizal fungal network review host-symbiont specificity	10.1111/mec.14924		herbaceous	dicot	perennial	native	forb	natural	C3
LT981723	VTX00117	18S	Arabis_hirsuta		Brassicaceae	root	Estonia	Europe	58.1	22.19	0	210	Glomeromycetes	Glomerales	Glomeracea	Glomus	Sepp, S-K, J Davison, T Jairus, M Vasar, M Moora, M Zobel, and M Opik	Molecular Ecology 28:365-378	Non-random association patterns in a plant-mycorrhizal fungal network review host-symbiont specificity	10.1111/mec.14924		herbaceous	dicot	perennial	native	forb	natural	C3
LT981724	VTX00125	18S	Arabis_hirsuta		Brassicaceae	root	Estonia	Europe	58.1	22.19	0	210	Glomeromycetes	Glomerales	Glomeracea	Glomus	Sepp, S-K, J Davison, T Jairus, M Vasar, M Moora, M Zobel, and M Opik	Molecular Ecology 28:365-378	Non-random association patterns in a plant-mycorrhizal fungal network review host-symbiont specificity	10.1111/mec.14924		herbaceous	dicot	perennial	native	forb	natural	C3
LT981725	VTX00125	18S	Arabis_hirsuta		Brassicaceae	root	Estonia	Europe	58.1	22.19	0	210	Glomeromycetes	Glomerales	Glomeracea	Glomus	Sepp, S-K, J Davison, T Jairus, M Vasar, M Moora, M Zobel, and M Opik	Molecular Ecology 28:365-378	Non-random association patterns in a plant-mycorrhizal fungal network review host-symbiont specificity	10.1111/mec.14924		herbaceous	dicot	perennial	native	forb	natural	C3
LT981726	VTX00129	18S	Arabis_hirsuta		Brassicaceae	root	Estonia	Europe	58.1	22.19	0	210	Glomeromycetes	Glomerales	Glomeracea	Glomus	Sepp, S-K, J Davison, T Jairus, M Vasar, M Moora, M Zobel, and M Opik	Molecular Ecology 28:365-378	Non-random association patterns in a plant-mycorrhizal fungal network review host-symbiont specificity	10.1111/mec.14924		herbaceous	dicot	perennial	native	forb	natural	C3
LT981727	VTX00129	18S	Arabis_hirsuta		Brassicaceae	root	Estonia	Europe	58.1	22.19	0	210	Glomeromycetes	Glomerales	Glomeracea	Glomus	Sepp, S-K, J Davison, T Jairus, M Vasar, M Moora, M Zobel, and M Opik	Molecular Ecology 28:365-378	Non-random association patterns in a plant-mycorrhizal fungal network review host-symbiont specificity	10.1111/mec.14924		herbaceous	dicot	perennial	native	forb	natural	C3
LT981728	VTX00130	18S	Arabis_hirsuta		Brassicaceae	root	Estonia	Europe	58.1	22.19	0	210	Glomeromycetes	Glomerales	Glomeracea	Glomus	Sepp, S-K, J Davison, T Jairus, M Vasar, M Moora, M Zobel, and M Opik	Molecular Ecology 28:365-378	Non-random association patterns in a plant-mycorrhizal fungal network review host-symbiont specificity	10.1111/mec.14924		herbaceous	dicot	perennial	native	forb	natural	C3
LT981729	VTX00130	18S	Arabis_hirsuta		Brassicaceae	root	Estonia	Europe	58.1	22.19	0	210	Glomeromycetes	Glomerales	Glomeracea	Glomus	Sepp, S-K, J Davison, T Jairus, M Vasar, M Moora, M Zobel, and M Opik	Molecular Ecology 28:365-378	Non-random association patterns in a plant-mycorrhizal fungal network review host-symbiont specificity	10.1111/mec.14924		herbaceous	dicot	perennial	native	forb	natural	C3
LT981730	VTX00135	18S	Arabis_hirsuta		Brassicaceae	root	Estonia	Europe	58.1	22.19	0	210	Glomeromycetes	Glomerales	Glomeracea	Glomus	Sepp, S-K, J Davison, T Jairus, M Vasar, M Moora, M Zobel, and M Opik	Molecular Ecology 28:365-378	Non-random association patterns in a plant-mycorrhizal fungal network review host-symbiont specificity	10.1111/mec.14924		herbaceous	dicot	perennial	native	forb	natural	C3
LT981731	VTX00135	18S	Arabis_hirsuta		Brassicaceae	root	Estonia	Europe	58.1	22.19	0	210	Glomeromycetes	Glomerales	Glomeracea	Glomus	Sepp, S-K, J Davison, T Jairus, M Vasar, M Moora, M Zobel, and M Opik	Molecular Ecology 28:365-378	Non-random association patterns in a plant-mycorrhizal fungal network review host-symbiont specificity	10.1111/mec.14924		herbaceous	dicot	perennial	native	forb	natural	C3
LT981732	VTX00137	18S	Arabis_hirsuta		Brassicaceae	root	Estonia	Europe	58.1	22.19	0	210	Glomeromycetes	Glomerales	Glomeracea	Glomus	Sepp, S-K, J Davison, T Jairus, M Vasar, M Moora, M Zobel, and M Opik	Molecular Ecology 28:365-378	Non-random association patterns in a plant-mycorrhizal fungal network review host-symbiont specificity	10.1111/mec.14924		herbaceous	dicot	perennial	native	forb	natural	C3
LT981733	VTX00137	18S	Arabis_hirsuta		Brassicaceae	root	Estonia	Europe	58.1	22.19	0	210	Glomeromycetes	Glomerales	Glomeracea	Glomus	Sepp, S-K, J Davison, T Jairus, M Vasar, M Moora, M Zobel, and M Opik	Molecular Ecology 28:365-378	Non-random association patterns in a plant-mycorrhizal fungal network review host-symbiont specificity	10.1111/mec.14924		herbaceous	dicot	perennial	native	forb	natural	C3
LT981734	VTX00140	18S	Arabis_hirsuta		Brassicaceae	root	Estonia	Europe	58.1	22.19	0	210	Glomeromycetes	Glomerales	Glomeracea	Glomus	Sepp, S-K, J Davison, T Jairus, M Vasar, M Moora, M Zobel, and M Opik	Molecular Ecology 28:365-378	Non-random association patterns in a plant-mycorrhizal fungal network review host-symbiont specificity	10.1111/mec.14924		herbaceous	dicot	perennial	native	forb	natural	C3
LT981735	VTX00140	18S	Arabis_hirsuta		Brassicaceae	root	Estonia	Europe	58.1	22.19	0	210	Glomeromycetes	Glomerales	Glomeracea	Glomus	Sepp, S-K, J Davison, T Jairus, M Vasar, M Moora, M Zobel, and M Opik	Molecular Ecology 28:365-378	Non-random association patterns in a plant-mycorrhizal fungal network review host-symbiont specificity	10.1111/mec.14924		herbaceous	dicot	perennial	native	forb	natural	C3
LT981736	VTX00143	18S	Arabis_hirsuta		Brassicaceae	root	Estonia	Europe	58.1	22.19	0	210	Glomeromycetes	Glomerales	Glomeracea	Glomus	Sepp, S-K, J Davison, T Jairus, M Vasar, M Moora, M Zobel, and M Opik	Molecular Ecology 28:365-378	Non-random association patterns in a plant-mycorrhizal fungal network review host-symbiont specificity	10.1111/mec.14924		herbaceous	dicot	perennial	native	forb	natural	C3
LT981737	VTX00143	18S	Arabis_hirsuta		Brassicaceae	root	Estonia	Europe	58.1	22.19	0	210	Glomeromycetes	Glomerales	Glomeracea	Glomus	Sepp, S-K, J Davison, T Jairus, M Vasar, M Moora, M Zobel, and M Opik	Molecular Ecology 28:365-378	Non-random association patterns in a plant-mycorrhizal fungal network review host-symbiont specificity	10.1111/mec.14924		herbaceous	dicot	perennial	native	forb	natural	C3
LT981738	VTX00149	18S	Arabis_hirsuta		Brassicaceae	root	Estonia	Europe	58.1	22.19	0	210	Glomeromycetes	Glomerales	Glomeracea	Glomus	Sepp, S-K, J Davison, T Jairus, M Vasar, M Moora, M Zobel, and M Opik	Molecular Ecology 28:365-378	Non-random association patterns in a plant-mycorrhizal fungal network review host-symbiont specificity	10.1111/mec.14924		herbaceous	dicot	perennial	native	forb	natural	C3
LT981739	VTX00149	18S	Arabis_hirsuta		Brassicaceae	root	Estonia	Europe	58.1	22.19	0	210	Glomeromycetes	Glomerales	Glomeracea	Glomus	Sepp, S-K, J Davison, T Jairus, M Vasar, M Moora, M Zobel, and M Opik	Molecular Ecology 28:365-378	Non-random association patterns in a plant-mycorrhizal fungal network review host-symbiont specificity	10.1111/mec.14924		herbaceous	dicot	perennial	native	forb	natural	C3
LT981740	VTX00153	18S	Arabis_hirsuta		Brassicaceae	root	Estonia	Europe	58.1	22.19	0	210	Glomeromycetes	Glomerales	Glomeracea	Glomus	Sepp, S-K, J Davison, T Jairus, M Vasar, M Moora, M Zobel, and M Opik	Molecular Ecology 28:365-378	Non-random association patterns in a plant-mycorrhizal fungal network review host-symbiont specificity	10.1111/mec.14924		herbaceous	dicot	perennial	native	forb	natural	C3
LT981741	VTX00153	18S	Arabis_hirsuta		Brassicaceae	root	Estonia	Europe	58.1	22.19	0	210	Glomeromycetes	Glomerales	Glomeracea	Glomus	Sepp, S-K, J Davison, T Jairus, M Vasar, M Moora, M Zobel, and M Opik	Molecular Ecology 28:365-378	Non-random association patterns in a plant-mycorrhizal fungal network review host-symbiont specificity	10.1111/mec.14924		herbaceous	dicot	perennial	native	forb	natural	C3
LT981742	VTX00156	18S	Arabis_hirsuta		Brassicaceae	root	Estonia	Europe	58.1	22.19	0	210	Glomeromycetes	Glomerales	Glomeracea	Glomus	Sepp, S-K, J Davison, T Jairus, M Vasar, M Moora, M Zobel, and M Opik	Molecular Ecology 28:365-378	Non-random association patterns in a plant-mycorrhizal fungal network review host-symbiont specificity	10.1111/mec.14924		herbaceous	dicot	perennial	native	forb	natural	C3
LT981743	VTX00156	18S	Arabis_hirsuta		Brassicaceae	root	Estonia	Europe	58.1	22.19	0	210	Glomeromycetes	Glomerales	Glomeracea	Glomus	Sepp, S-K, J Davison, T Jairus, M Vasar, M Moora, M Zobel, and M Opik	Molecular Ecology 28:365-378	Non-random association patterns in a plant-mycorrhizal fungal network review host-symbiont specificity	10.1111/mec.14924		herbaceous	dicot	perennial	native	forb	natural	C3
LT981744	VTX00163	18S	Arabis_hirsuta		Brassicaceae	root	Estonia	Europe	58.1	22.19	0	210	Glomeromycetes	Glomerales	Glomeracea	Glomus	Sepp, S-K, J Davison, T Jairus, M Vasar, M Moora, M Zobel, and M Opik	Molecular Ecology 28:365-378	Non-random association patterns in a plant-mycorrhizal fungal network review host-symbiont specificity	10.1111/mec.14924		herbaceous	dicot	perennial	native	forb	natural	C3
LT981745	VTX00163	18S	Arabis_hirsuta		Brassicaceae	root	Estonia	Europe	58.1	22.19	0	210	Glomeromycetes	Glomerales	Glomeracea	Glomus	Sepp, S-K, J Davison, T Jairus, M Vasar, M Moora, M Zobel, and M Opik	Molecular Ecology 28:365-378	Non-random association patterns in a plant-mycorrhizal fungal network review host-symbiont specificity	10.1111/mec.14924		herbaceous	dicot	perennial	native	forb	natural	C3
LT981746	VTX00166	18S	Arabis_hirsuta		Brassicaceae	root	Estonia	Europe	58.1	22.19	0	210	Glomeromycetes	Glomerales	Glomeracea	Glomus	Sepp, S-K, J Davison, T Jairus, M Vasar, M Moora, M Zobel, and M Opik	Molecular Ecology 28:365-378	Non-random association patterns in a plant-mycorrhizal fungal network review host-symbiont specificity	10.1111/mec.14924		herbaceous	dicot	perennial	native	forb	natural	C3
LT981747	VTX00166	18S	Arabis_hirsuta		Brassicaceae	root	Estonia	Europe	58.1	22.19	0	210	Glomeromycetes	Glomerales	Glomeracea	Glomus	Sepp, S-K, J Davison, T Jairus, M Vasar, M Moora, M Zobel, and M Opik	Molecular Ecology 28:365-378	Non-random association patterns in a plant-mycorrhizal fungal network review host-symbiont specificity	10.1111/mec.14924		herbaceous	dicot	perennial	native	forb	natural	C3
LT981748	VTX00177	18S	Arabis_hirsuta		Brassicaceae	root	Estonia	Europe	58.1	22.19	0	210	Glomeromycetes	Glomerales	Glomeracea	Glomus	Sepp, S-K, J Davison, T Jairus, M Vasar, M Moora, M Zobel, and M Opik	Molecular Ecology 28:365-378	Non-random association patterns in a plant-mycorrhizal fungal network review host-symbiont specificity	10.1111/mec.14924		herbaceous	dicot	perennial	native	forb	natural	C3
LT981749	VTX00177	18S	Arabis_hirsuta		Brassicaceae	root	Estonia	Europe	58.1	22.19	0	210	Glomeromycetes	Glomerales	Glomeracea	Glomus	Sepp, S-K, J Davison, T Jairus, M Vasar, M Moora, M Zobel, and M Opik	Molecular Ecology 28:365-378	Non-random association patterns in a plant-mycorrhizal fungal network review host-symbiont specificity	10.1111/mec.14924		herbaceous	dicot	perennial	native	forb	natural	C3
LT981750	VTX00186	18S	Arabis_hirsuta		Brassicaceae	root	Estonia	Europe	58.1	22.19	0	210	Glomeromycetes	Glomerales	Glomeracea	Glomus	Sepp, S-K, J Davison, T Jairus, M Vasar, M Moora, M Zobel, and M Opik	Molecular Ecology 28:365-378	Non-random association patterns in a plant-mycorrhizal fungal network review host-symbiont specificity	10.1111/mec.14924		herbaceous	dicot	perennial	native	forb	natural	C3
LT981751	VTX00186	18S	Arabis_hirsuta		Brassicaceae	root	Estonia	Europe	58.1	22.19	0	210	Glomeromycetes	Glomerales	Glomeracea	Glomus	Sepp, S-K, J Davison, T Jairus, M Vasar, M Moora, M Zobel, and M Opik	Molecular Ecology 28:365-378	Non-random association patterns in a plant-mycorrhizal fungal network review host-symbiont specificity	10.1111/mec.14924		herbaceous	dicot	perennial	native	forb	natural	C3
LT981752	VTX00187	18S	Arabis_hirsuta		Brassicaceae	root	Estonia	Europe	58.1	22.19	0	210	Glomeromycetes	Glomerales	Glomeracea	Glomus	Sepp, S-K, J Davison, T Jairus, M Vasar, M Moora, M Zobel, and M Opik	Molecular Ecology 28:365-378	Non-random association patterns in a plant-mycorrhizal fungal network review host-symbiont specificity	10.1111/mec.14924		herbaceous	dicot	perennial	native	forb	natural	C3
LT981753	VTX00187	18S	Arabis_hirsuta		Brassicaceae	root	Estonia	Europe	58.1	22.19	0	210	Glomeromycetes	Glomerales	Glomeracea	Glomus	Sepp, S-K, J Davison, T Jairus, M Vasar, M Moora, M Zobel, and M Opik	Molecular Ecology 28:365-378	Non-random association patterns in a plant-mycorrhizal fungal network review host-symbiont specificity	10.1111/mec.14924		herbaceous	dicot	perennial	native	forb	natural	C3
LT981754	VTX00193	18S	Arabis_hirsuta		Brassicaceae	root	Estonia	Europe	58.1	22.19	0	210	Glomeromycetes	Glomerales	Claroideoglomeraceae	Claroideoglomus	Sepp, S-K, J Davison, T Jairus, M Vasar, M Moora, M Zobel, and M Opik	Molecular Ecology 28:365-378	Non-random association patterns in a plant-mycorrhizal fungal network review host-symbiont specificity	10.1111/mec.14924		herbaceous	dicot	perennial	native	forb	natural	C3
LT981755	VTX00199	18S	Arabis_hirsuta		Brassicaceae	root	Estonia	Europe	58.1	22.19	0	210	Glomeromycetes	Glomerales	Glomeracea	Glomus	Sepp, S-K, J Davison, T Jairus, M Vasar, M Moora, M Zobel, and M Opik	Molecular Ecology 28:365-378	Non-random association patterns in a plant-mycorrhizal fungal network review host-symbiont specificity	10.1111/mec.14924		herbaceous	dicot	perennial	native	forb	natural	C3
LT981756	VTX00199	18S	Arabis_hirsuta		Brassicaceae	root	Estonia	Europe	58.1	22.19	0	210	Glomeromycetes	Glomerales	Glomeracea	Glomus	Sepp, S-K, J Davison, T Jairus, M Vasar, M Moora, M Zobel, and M Opik	Molecular Ecology 28:365-378	Non-random association patterns in a plant-mycorrhizal fungal network review host-symbiont specificity	10.1111/mec.14924		herbaceous	dicot	perennial	native	forb	natural	C3
LT981757	VTX00214	18S	Arabis_hirsuta		Brassicaceae	root	Estonia	Europe	58.1	22.19	0	210	Glomeromycetes	Glomerales	Glomeracea	Glomus	Sepp, S-K, J Davison, T Jairus, M Vasar, M Moora, M Zobel, and M Opik	Molecular Ecology 28:365-378	Non-random association patterns in a plant-mycorrhizal fungal network review host-symbiont specificity	10.1111/mec.14924		herbaceous	dicot	perennial	native	forb	natural	C3
LT981758	VTX00214	18S	Arabis_hirsuta		Brassicaceae	root	Estonia	Europe	58.1	22.19	0	210	Glomeromycetes	Glomerales	Glomeracea	Glomus	Sepp, S-K, J Davison, T Jairus, M Vasar, M Moora, M Zobel, and M Opik	Molecular Ecology 28:365-378	Non-random association patterns in a plant-mycorrhizal fungal network review host-symbiont specificity	10.1111/mec.14924		herbaceous	dicot	perennial	native	forb	natural	C3
LT981759	VTX00222	18S	Arabis_hirsuta		Brassicaceae	root	Estonia	Europe	58.1	22.19	0	210	Glomeromycetes	Glomerales	Glomeracea	Glomus	Sepp, S-K, J Davison, T Jairus, M Vasar, M Moora, M Zobel, and M Opik	Molecular Ecology 28:365-378	Non-random association patterns in a plant-mycorrhizal fungal network review host-symbiont specificity	10.1111/mec.14924		herbaceous	dicot	perennial	native	forb	natural	C3
LT981760	VTX00222	18S	Arabis_hirsuta		Brassicaceae	root	Estonia	Europe	58.1	22.19	0	210	Glomeromycetes	Glomerales	Glomeracea	Glomus	Sepp, S-K, J Davison, T Jairus, M Vasar, M Moora, M Zobel, and M Opik	Molecular Ecology 28:365-378	Non-random association patterns in a plant-mycorrhizal fungal network review host-symbiont specificity	10.1111/mec.14924		herbaceous	dicot	perennial	native	forb	natural	C3
LT981761	VTX00187	18S	Arabis_hirsuta		Brassicaceae	root	Estonia	Europe	58.1	22.19	0	210	Glomeromycetes	Glomerales	Glomeracea	Glomus	Sepp, S-K, J Davison, T Jairus, M Vasar, M Moora, M Zobel, and M Opik	Molecular Ecology 28:365-378	Non-random association patterns in a plant-mycorrhizal fungal network review host-symbiont specificity	10.1111/mec.14924		herbaceous	dicot	perennial	native	forb	natural	C3
LT981762	VTX00187	18S	Arabis_hirsuta		Brassicaceae	root	Estonia	Europe	58.1	22.19	0	210	Glomeromycetes	Glomerales	Glomeracea	Glomus	Sepp, S-K, J Davison, T Jairus, M Vasar, M Moora, M Zobel, and M Opik	Molecular Ecology 28:365-378	Non-random association patterns in a plant-mycorrhizal fungal network review host-symbiont specificity	10.1111/mec.14924		herbaceous	dicot	perennial	native	forb	natural	C3
LT981763	VTX00293	18S	Arabis_hirsuta		Brassicaceae	root	Estonia	Europe	58.1	22.19	0	210	Glomeromycetes	Glomerales	Glomeracea	Glomus	Sepp, S-K, J Davison, T Jairus, M Vasar, M Moora, M Zobel, and M Opik	Molecular Ecology 28:365-378	Non-random association patterns in a plant-mycorrhizal fungal network review host-symbiont specificity	10.1111/mec.14924		herbaceous	dicot	perennial	native	forb	natural	C3
LT981764	VTX00247	18S	Arabis_hirsuta		Brassicaceae	root	Estonia	Europe	58.1	22.19	0	210	Glomeromycetes	Glomerales	Glomeracea	Glomus	Sepp, S-K, J Davison, T Jairus, M Vasar, M Moora, M Zobel, and M Opik	Molecular Ecology 28:365-378	Non-random association patterns in a plant-mycorrhizal fungal network review host-symbiont specificity	10.1111/mec.14924		herbaceous	dicot	perennial	native	forb	natural	C3
LT981765	VTX00304	18S	Arabis_hirsuta		Brassicaceae	root	Estonia	Europe	58.1	22.19	0	210	Glomeromycetes	Glomerales	Glomeracea	Glomus	Sepp, S-K, J Davison, T Jairus, M Vasar, M Moora, M Zobel, and M Opik	Molecular Ecology 28:365-378	Non-random association patterns in a plant-mycorrhizal fungal network review host-symbiont specificity	10.1111/mec.14924		herbaceous	dicot	perennial	native	forb	natural	C3
LT981766	VTX00304	18S	Arabis_hirsuta		Brassicaceae	root	Estonia	Europe	58.1	22.19	0	210	Glomeromycetes	Glomerales	Glomeracea	Glomus	Sepp, S-K, J Davison, T Jairus, M Vasar, M Moora, M Zobel, and M Opik	Molecular Ecology 28:365-378	Non-random association patterns in a plant-mycorrhizal fungal network review host-symbiont specificity	10.1111/mec.14924		herbaceous	dicot	perennial	native	forb	natural	C3
LT981767	VTX00166	18S	Arabis_hirsuta		Brassicaceae	root	Estonia	Europe	58.1	22.19	0	210	Glomeromycetes	Glomerales	Glomeracea	Glomus	Sepp, S-K, J Davison, T Jairus, M Vasar, M Moora, M Zobel, and M Opik	Molecular Ecology 28:365-378	Non-random association patterns in a plant-mycorrhizal fungal network review host-symbiont specificity	10.1111/mec.14924		herbaceous	dicot	perennial	native	forb	natural	C3
LT981768	VTX00163	18S	Arabis_hirsuta		Brassicaceae	root	Estonia	Europe	58.1	22.19	0	210	Glomeromycetes	Glomerales	Glomeracea	Glomus	Sepp, S-K, J Davison, T Jairus, M Vasar, M Moora, M Zobel, and M Opik	Molecular Ecology 28:365-378	Non-random association patterns in a plant-mycorrhizal fungal network review host-symbiont specificity	10.1111/mec.14924		herbaceous	dicot	perennial	native	forb	natural	C3
LT981769	VTX00163	18S	Arabis_hirsuta		Brassicaceae	root	Estonia	Europe	58.1	22.19	0	210	Glomeromycetes	Glomerales	Glomeracea	Glomus	Sepp, S-K, J Davison, T Jairus, M Vasar, M Moora, M Zobel, and M Opik	Molecular Ecology 28:365-378	Non-random association patterns in a plant-mycorrhizal fungal network review host-symbiont specificity	10.1111/mec.14924		herbaceous	dicot	perennial	native	forb	natural	C3
LT981770	VTX00419	18S	Arabis_hirsuta		Brassicaceae	root	Estonia	Europe	58.1	22.19	0	210	Glomeromycetes	Glomerales	Glomeracea	Glomus	Sepp, S-K, J Davison, T Jairus, M Vasar, M Moora, M Zobel, and M Opik	Molecular Ecology 28:365-378	Non-random association patterns in a plant-mycorrhizal fungal network review host-symbiont specificity	10.1111/mec.14924		herbaceous	dicot	perennial	native	forb	natural	C3
LT981771	VTX00419	18S	Arabis_hirsuta		Brassicaceae	root	Estonia	Europe	58.1	22.19	0	210	Glomeromycetes	Glomerales	Glomeracea	Glomus	Sepp, S-K, J Davison, T Jairus, M Vasar, M Moora, M Zobel, and M Opik	Molecular Ecology 28:365-378	Non-random association patterns in a plant-mycorrhizal fungal network review host-symbiont specificity	10.1111/mec.14924		herbaceous	dicot	perennial	native	forb	natural	C3
LN616643	VTX00004	18S	Cardamine_bulbifera		Brassicaceae	root	Georgia	Asia	41.93	43.42	1100	220	Archaeosporomycetes	Archaeosporales	Archaeosporaceae	Archaeospora	Davison, J, M Moora, M Opik, A Adholeya, L Ainsaar, A Ba, S Burla, AG Diedhiou, I Hiiesalu, T Jairus, NC Johnson, A Kane, K Koorem, M Kochar, C Ndiaye, M Partel, U Reier, U Saks, R Singh, M Vasar, and M Zobel	Science 349:970-973. (2015)	Global assessment of arbuscular mycorrhizal fungus diversity reveals very low endemism.	10.1126/science.aab1161		herbaceous	dicot	perennial	native	forb	natural	C3
LN616644	VTX00074	18S	Cardamine_bulbifera		Brassicaceae	root	Georgia	Asia	41.93	43.42	1100	220	Glomeromycetes	Glomerales	Glomeracea	Glomus	Davison, J, M Moora, M Opik, A Adholeya, L Ainsaar, A Ba, S Burla, AG Diedhiou, I Hiiesalu, T Jairus, NC Johnson, A Kane, K Koorem, M Kochar, C Ndiaye, M Partel, U Reier, U Saks, R Singh, M Vasar, and M Zobel	Science 349:970-973. (2015)	Global assessment of arbuscular mycorrhizal fungus diversity reveals very low endemism.	10.1126/science.aab1161		herbaceous	dicot	perennial	native	forb	natural	C3
LN616645	VTX00088	18S	Cardamine_bulbifera		Brassicaceae	root	Georgia	Asia	41.93	43.42	1100	220	Glomeromycetes	Glomerales	Glomeracea	Glomus	Davison, J, M Moora, M Opik, A Adholeya, L Ainsaar, A Ba, S Burla, AG Diedhiou, I Hiiesalu, T Jairus, NC Johnson, A Kane, K Koorem, M Kochar, C Ndiaye, M Partel, U Reier, U Saks, R Singh, M Vasar, and M Zobel	Science 349:970-973. (2015)	Global assessment of arbuscular mycorrhizal fungus diversity reveals very low endemism.	10.1126/science.aab1161		herbaceous	dicot	perennial	native	forb	natural	C3
LN616646	VTX00113	18S	Cardamine_bulbifera		Brassicaceae	root	Georgia	Asia	41.93	43.42	1100	220	Glomeromycetes	Glomerales	Glomeracea	Glomus	Davison, J, M Moora, M Opik, A Adholeya, L Ainsaar, A Ba, S Burla, AG Diedhiou, I Hiiesalu, T Jairus, NC Johnson, A Kane, K Koorem, M Kochar, C Ndiaye, M Partel, U Reier, U Saks, R Singh, M Vasar, and M Zobel	Science 349:970-973. (2015)	Global assessment of arbuscular mycorrhizal fungus diversity reveals very low endemism.	10.1126/science.aab1161		herbaceous	dicot	perennial	native	forb	natural	C3
LN616647	VTX00115	18S	Cardamine_bulbifera		Brassicaceae	root	Georgia	Asia	41.93	43.42	1100	220	Glomeromycetes	Glomerales	Glomeracea	Glomus	Davison, J, M Moora, M Opik, A Adholeya, L Ainsaar, A Ba, S Burla, AG Diedhiou, I Hiiesalu, T Jairus, NC Johnson, A Kane, K Koorem, M Kochar, C Ndiaye, M Partel, U Reier, U Saks, R Singh, M Vasar, and M Zobel	Science 349:970-973. (2015)	Global assessment of arbuscular mycorrhizal fungus diversity reveals very low endemism.	10.1126/science.aab1161		herbaceous	dicot	perennial	native	forb	natural	C3
LN616648	VTX00130	18S	Cardamine_bulbifera		Brassicaceae	root	Georgia	Asia	41.93	43.42	1100	220	Glomeromycetes	Glomerales	Glomeracea	Glomus	Davison, J, M Moora, M Opik, A Adholeya, L Ainsaar, A Ba, S Burla, AG Diedhiou, I Hiiesalu, T Jairus, NC Johnson, A Kane, K Koorem, M Kochar, C Ndiaye, M Partel, U Reier, U Saks, R Singh, M Vasar, and M Zobel	Science 349:970-973. (2015)	Global assessment of arbuscular mycorrhizal fungus diversity reveals very low endemism.	10.1126/science.aab1161		herbaceous	dicot	perennial	native	forb	natural	C3
LN616649	VTX00166	18S	Cardamine_bulbifera		Brassicaceae	root	Georgia	Asia	41.93	43.42	1100	220	Glomeromycetes	Glomerales	Glomeracea	Glomus	Davison, J, M Moora, M Opik, A Adholeya, L Ainsaar, A Ba, S Burla, AG Diedhiou, I Hiiesalu, T Jairus, NC Johnson, A Kane, K Koorem, M Kochar, C Ndiaye, M Partel, U Reier, U Saks, R Singh, M Vasar, and M Zobel	Science 349:970-973. (2015)	Global assessment of arbuscular mycorrhizal fungus diversity reveals very low endemism.	10.1126/science.aab1161		herbaceous	dicot	perennial	native	forb	natural	C3
LN616650	VTX00219	18S	Cardamine_bulbifera		Brassicaceae	root	Georgia	Asia	41.93	43.42	1100	220	Glomeromycetes	Glomerales	Glomeracea	Glomus	Davison, J, M Moora, M Opik, A Adholeya, L Ainsaar, A Ba, S Burla, AG Diedhiou, I Hiiesalu, T Jairus, NC Johnson, A Kane, K Koorem, M Kochar, C Ndiaye, M Partel, U Reier, U Saks, R Singh, M Vasar, and M Zobel	Science 349:970-973. (2015)	Global assessment of arbuscular mycorrhizal fungus diversity reveals very low endemism.	10.1126/science.aab1161		herbaceous	dicot	perennial	native	forb	natural	C3
LN616651	VTX00315	18S	Cardamine_bulbifera		Brassicaceae	root	Georgia	Asia	41.93	43.42	1100	220	Glomeromycetes	Glomerales	Glomeracea	Glomus	Davison, J, M Moora, M Opik, A Adholeya, L Ainsaar, A Ba, S Burla, AG Diedhiou, I Hiiesalu, T Jairus, NC Johnson, A Kane, K Koorem, M Kochar, C Ndiaye, M Partel, U Reier, U Saks, R Singh, M Vasar, and M Zobel	Science 349:970-973. (2015)	Global assessment of arbuscular mycorrhizal fungus diversity reveals very low endemism.	10.1126/science.aab1161		herbaceous	dicot	perennial	native	forb	natural	C3
LN616652	VTX00322	18S	Cardamine_bulbifera		Brassicaceae	root	Georgia	Asia	41.93	43.42	1100	220	Glomeromycetes	Glomerales	Glomeracea	Glomus	Davison, J, M Moora, M Opik, A Adholeya, L Ainsaar, A Ba, S Burla, AG Diedhiou, I Hiiesalu, T Jairus, NC Johnson, A Kane, K Koorem, M Kochar, C Ndiaye, M Partel, U Reier, U Saks, R Singh, M Vasar, and M Zobel	Science 349:970-973. (2015)	Global assessment of arbuscular mycorrhizal fungus diversity reveals very low endemism.	10.1126/science.aab1161		herbaceous	dicot	perennial	native	forb	natural	C3
LN616653	VTX00338	18S	Cardamine_bulbifera		Brassicaceae	root	Georgia	Asia	41.93	43.42	1100	220	Archaeosporomycetes	Archaeosporales	Archaeosporaceae	Archaeospora	Davison, J, M Moora, M Opik, A Adholeya, L Ainsaar, A Ba, S Burla, AG Diedhiou, I Hiiesalu, T Jairus, NC Johnson, A Kane, K Koorem, M Kochar, C Ndiaye, M Partel, U Reier, U Saks, R Singh, M Vasar, and M Zobel	Science 349:970-973. (2015)	Global assessment of arbuscular mycorrhizal fungus diversity reveals very low endemism.	10.1126/science.aab1161		herbaceous	dicot	perennial	native	forb	natural	C3
LN616737	VTX00074	18S	Cardamine_bulbifera		Brassicaceae	root	Georgia	Asia	41.94	43.42	1100	220	Glomeromycetes	Glomerales	Glomeracea	Glomus	Davison, J, M Moora, M Opik, A Adholeya, L Ainsaar, A Ba, S Burla, AG Diedhiou, I Hiiesalu, T Jairus, NC Johnson, A Kane, K Koorem, M Kochar, C Ndiaye, M Partel, U Reier, U Saks, R Singh, M Vasar, and M Zobel	Science 349:970-973. (2015)	Global assessment of arbuscular mycorrhizal fungus diversity reveals very low endemism.	10.1126/science.aab1161		herbaceous	dicot	perennial	native	forb	natural	C3
LN616738	VTX00149	18S	Cardamine_bulbifera		Brassicaceae	root	Georgia	Asia	41.94	43.42	1100	220	Glomeromycetes	Glomerales	Glomeracea	Glomus	Davison, J, M Moora, M Opik, A Adholeya, L Ainsaar, A Ba, S Burla, AG Diedhiou, I Hiiesalu, T Jairus, NC Johnson, A Kane, K Koorem, M Kochar, C Ndiaye, M Partel, U Reier, U Saks, R Singh, M Vasar, and M Zobel	Science 349:970-973. (2015)	Global assessment of arbuscular mycorrhizal fungus diversity reveals very low endemism.	10.1126/science.aab1161		herbaceous	dicot	perennial	native	forb	natural	C3
LN616739	VTX00166	18S	Cardamine_bulbifera		Brassicaceae	root	Georgia	Asia	41.94	43.42	1100	220	Glomeromycetes	Glomerales	Glomeracea	Glomus	Davison, J, M Moora, M Opik, A Adholeya, L Ainsaar, A Ba, S Burla, AG Diedhiou, I Hiiesalu, T Jairus, NC Johnson, A Kane, K Koorem, M Kochar, C Ndiaye, M Partel, U Reier, U Saks, R Singh, M Vasar, and M Zobel	Science 349:970-973. (2015)	Global assessment of arbuscular mycorrhizal fungus diversity reveals very low endemism.	10.1126/science.aab1161		herbaceous	dicot	perennial	native	forb	natural	C3
LN616740	VTX00199	18S	Cardamine_bulbifera		Brassicaceae	root	Georgia	Asia	41.94	43.42	1100	220	Glomeromycetes	Glomerales	Glomeracea	Glomus	Davison, J, M Moora, M Opik, A Adholeya, L Ainsaar, A Ba, S Burla, AG Diedhiou, I Hiiesalu, T Jairus, NC Johnson, A Kane, K Koorem, M Kochar, C Ndiaye, M Partel, U Reier, U Saks, R Singh, M Vasar, and M Zobel	Science 349:970-973. (2015)	Global assessment of arbuscular mycorrhizal fungus diversity reveals very low endemism.	10.1126/science.aab1161		herbaceous	dicot	perennial	native	forb	natural	C3
AF538694	VTX00113	18S	Thlaspi_arvense		Brassicaceae	root	Slovenia	Europe	46.6552	15.6608	323	M240	Glomeromycetes	Glomerales	Glomeracea	Glomus	Regvar, M, K Vogel, N Irgel, T Wraber, U Hildebrandt, P Wilde, and H Boethe	Journal of Plant Physiology 160: 615-626. (2003)	Colonization of pennycresses (Thlaspi sp.) of the Brassicaceae by arbuscular mycorrhizal fungi	10.1078/0176-1617-00988		herbaceous	dicot	perennial	native	forb	natural	C3
AY139010	VTX00143	18S	Thlaspi_caerulescens		Brassicaceae	root	Germany	Europe	50.7365	6.242	261	240	Glomeromycetes	Glomerales	Glomeracea	Glomus	Regvar, M, K Vogel, N Irgel, T Wraber, U Hildebrandt, P Wilde, and H Boethe	Journal of Plant Physiology 160: 615-626. (2003)	Colonization of pennycresses (Thlaspi sp.) of the Brassicaceae by arbuscular mycorrhizal fungi	10.1078/0176-1617-00988		herbaceous	dicot	perennial	native	forb	natural	C3
AY139010.1	VTX00143	18S	Thlaspi_caerulescens		Brassicaceae	root	Germany	Europe	50.7372	6.23944	261	240	Glomeromycetes	Glomerales	Glomeracea	Glomus	Regvar, M, K Vogel, N Irgel, T Wraber, U Hildebrandt, P Wilde, and H Boethe	Journal of Plant Physiology 160: 615-626. (2003)	Colonization of pennycresses (Thlaspi sp.) of the Brassicaceae by arbuscular mycorrhizal fungi	10.1078/0176-1617-00988		herbaceous	dicot	perennial	native	forb	natural	C3
EU143331.1	VTX00118	18S	Thlaspi_praecox		Brassicaceae	root	Slovenia	Europe	46.4867	14.8731	655	M240	Glomeromycetes	Glomerales	Glomeracea	Glomus	Pongrac, P, S Sonjak, and M Regvar	Journal of Plant Physiology 160:615-626. (2003)	Roots of Thlaspi praecox (Brassicaceae) are colonized by dark septate endophytes and arbuscular mycorrhizal fungi	None		herbaceous	dicot	perennial	native	forb	natural	C3
EU143332.1	VTX00057	18S	Thlaspi_praecox		Brassicaceae	root	Slovenia	Europe	46.4867	14.8731	655	M240	Glomeromycetes	Glomerales	Claroideoglomeraceae	Claroideoglomus	Pongrac, P, S Sonjak, and M Regvar	Journal of Plant Physiology 160:615-626. (2003)	Roots of Thlaspi praecox (Brassicaceae) are colonized by dark septate endophytes and arbuscular mycorrhizal fungi	None		herbaceous	dicot	perennial	native	forb	natural	C3
EU143333.1	VTX00118	18S	Thlaspi_praecox		Brassicaceae	root	Slovenia	Europe	46.4867	14.8731	655	M240	Glomeromycetes	Glomerales	Glomeracea	Glomus	Pongrac, P, S Sonjak, and M Regvar	Journal of Plant Physiology 160:615-626. (2003)	Roots of Thlaspi praecox (Brassicaceae) are colonized by dark septate endophytes and arbuscular mycorrhizal fungi	None		herbaceous	dicot	perennial	native	forb	natural	C3
AY139009	VTX00113	18S	Thlaspi_praecox		Brassicaceae	root	Slovenia	Europe	46.0613	13.7822	851	M240	Glomeromycetes	Glomerales	Glomeracea	Glomus	Regvar, M, K Vogel, N Irgel, T Wraber, U Hildebrandt, P Wilde, and H Boethe	Journal of Plant Physiology 160: 615-626. (2003)	Colonization of pennycresses (Thlaspi sp.) of the Brassicaceae by arbuscular mycorrhizal fungi	10.1078/0176-1617-00988		herbaceous	dicot	perennial	native	forb	natural	C3
AY139009.1	VTX00113	18S	Thlaspi_praecox		Brassicaceae	root	Slovenia	Europe	46.0469	13.768	876	M240	Glomeromycetes	Glomerales	Glomeracea	Glomus	Regvar, M, K Vogel, N Irgel, T Wraber, U Hildebrandt, P Wilde, and H Boethe	Journal of Plant Physiology 160: 615-626. (2003)	Colonization of pennycresses (Thlaspi sp.) of the Brassicaceae by arbuscular mycorrhizal fungi	10.1078/0176-1617-00988		herbaceous	dicot	perennial	native	forb	natural	C3
EU503027.1	VTX00067	18S	Thlaspi_praecox		Brassicaceae	root	Slovenia	Europe	46.4648	14.8499	712	M240	Glomeromycetes	Glomerales	Glomeracea	Glomus	Sonjak, S, T Beguiristain, C Leyval, and M Regvar	Plant and Soil 314:25-34 (2009)	Temporal temperature gradient gel electrophoresis (TTGE) analysis of arbuscular mycorrhizal fungi associated with selected plants from saline and metal polluted environments	10.1007/s11104-008-9702-5		herbaceous	dicot	perennial	native	forb	natural	C3
